# Supplementary material for: Association between MANBA Gene Variants and Chronic Kidney Disease in a Korean Population
Source: J Clin Med. 2021 May 23;10(11):2255. doi: 10.3390/jcm10112255 (PMC8196967; doi:10.3390/jcm10112255)
Supplement: Supplementary file 1 [file jcm-10-02255-s001.zip]

Archive with 3 entries (3 files):
- Suppelmetary Figure S1.pdf
- Supplementary Table S1.xlsx
- Supplementary Table S2.xlsx
